# Supplementary material for: Odorant-Binding Proteins and Chemosensory Proteins in Spodoptera frugiperda: From Genome-Wide Identification and Developmental Stage-Related Expression Analysis to the Perception of Host Plant Odors, Sex Pheromones, and Insecticides
Source: Int J Mol Sci. 2023 Mar 15;24(6):5595. doi: 10.3390/ijms24065595 (PMC10056595; doi:10.3390/ijms24065595)
Supplement: Supplementary file 1 [file ijms-24-05595-s001.zip]

Archive with 1 entries (1 files):
- ijms-2166147-supplementary.pdf
